# Supplementary material for: Tempo and Mode of Transposable Element Activity in Drosophila
Source: PLoS Genet. 2015 Jul 17;11(7):e1005406. doi: 10.1371/journal.pgen.1005406 (PMC4505896; doi:10.1371/journal.pgen.1005406)
Supplement: S1 Table — (XLSX) [file pgen.1005406.s001.xlsx]

## Sheet: mapstat
			D. melanogaster										D. simulans
		total mapped	597774599									total mapped	510315714
		mapped to TE	73165832									mapped to TE	64080195
		fraction	0.122397									fraction	0.12557
		=> See comments for explanations of the different fields
		reads		presence fragments			TE insertions					reads		presence fragments			TE insertions
fam	length	mapped	mapped [%]	all	euchr	euchr[%]	euchr	mc30	ortho	not.ol.		mapped	mapped[%]	all	euchr	euchr [%]	euchr	mc30	ortho	not.ol
1360	3409	1626037	0.272015	264830	134341	50.7273	581	539	379	333		922361	0.180743	178650	78827	44.1237	834	787	751	649
17.6	7439	847136	0.141715	39077	23219	59.4186	109	100	88	70		131468	0.0257621	18078	3169	17.5296	4	1	0	0
1731	4648	492984	0.0824699	60003	19784	32.9717	46	40	27	23		184524	0.0361588	15876	6309	39.7392	36	31	31	31
297	6995	1473887	0.246562	93681	56976	60.8192	567	512	467	404		700803	0.137327	44999	19570	43.4899	72	55	53	37
3S18	6126	534165	0.0893589	30198	23493	77.7965	133	127	112	109		409809	0.080305	21529	13759	63.9091	40	34	34	31
412	7567	924119	0.154593	44749	32362	72.3189	432	411	397	383		1122056	0.219875	68331	29970	43.86	100	84	78	72
accord	7404	360800	0.0603572	12009	9291	77.367	12	9	9	6		105177	0.0206102	6062	2985	49.2412	19	17	16	16
accord2	7650	411992	0.068921	26511	15115	57.0141	143	133	117	34		204659	0.0401044	33777	11892	35.2074	53	41	36	31
aurora-element	4263	529919	0.0886486	66739	26905	40.3138	38	33	12	6		286767	0.056194	36563	11966	32.7271	27	23	23	23
baggins	5453	1142174	0.191071	148602	42387	28.5238	61	47	11	11		2179233	0.427036	144513	53198	36.8119	108	83	72	58
Bari1	1728	281594	0.0471071	11481	10313	89.8267	76	71	63	59		25706	0.00503727	3202	2717	84.8532	88	78	78	76
Bari2	1064	7623	0.00127523	1893	1693	89.4348	5	5	2	2		3529	0.000691533	742	553	74.5283	1	1	1	1
blood	7410	691303	0.115646	32456	23446	72.2393	290	273	264	261		296695	0.0581395	14145	8171	57.766	82	71	71	70
BS	5142	369102	0.061746	31771	18226	57.3668	243	234	228	174		273671	0.0536278	21651	13045	60.2513	227	198	194	145
BS3	1790	167105	0.0279545	14515	10988	75.701	20	19	5	5		62840	0.0123139	8167	4776	58.4792	32	26	24	8
BS4	754	3764	0.000629669	910	774	85.0549	6	5	5	5		4975	0.000974887	615	605	98.374	7	5	5	3
Burdock	6411	391354	0.0654685	26885	16709	62.1499	288	269	260	250		336955	0.0660287	32643	11313	34.6567	105	94	90	87
Circe	7450	962477	0.16101	39387	24469	62.1246	32	23	15	5		167531	0.0328289	14007	6085	43.4426	67	59	58	53
copia	5143	641351	0.10729	39264	23934	60.9566	378	365	338	328		187916	0.0368235	11849	4161	35.1169	15	10	8	8
Cr1a	4470	2604351	0.435674	236738	127064	53.6728	397	340	208	135		5934785	1.16296	653281	189504	29.008	620	522	501	468
diver	6112	403478	0.0674967	18596	13788	74.145	102	99	91	88		151387	0.0296654	7243	4295	59.2986	29	25	22	21
diver2	4917	642281	0.107445	92681	44191	47.6808	73	65	13	11		1594090	0.312373	168461	49665	29.4816	403	370	353	333
Dm88	4558	626903	0.104873	59816	24045	40.1983	36	26	2	2		450174	0.0882148	50500	17394	34.4436	31	20	14	5
Doc	4725	1550515	0.259381	71529	47652	66.6191	430	395	365	345		465210	0.0911612	25980	18562	71.4473	105	91	88	81
Doc2-element	4789	469529	0.0785462	22779	14022	61.5567	27	25	15	11		482967	0.0946408	19467	10982	56.4134	14	11	10	6
Doc3-element	4740	771699	0.129095	46770	25123	53.7161	44	36	16	9		357037	0.0699639	27385	8676	31.6816	19	7	5	3
Doc4-element	2791	111789	0.0187009	9915	4371	44.0847	11	11	4	2		27031	0.00529692	2928	1112	37.9781	3	2	2	1
F-element	4708	2805941	0.469398	125926	91619	72.7562	765	715	658	629		820635	0.160809	86775	20581	23.7177	27	20	16	13
FB	1106	310711	0.051978	54286	30564	56.3018	408	403	386	327		201695	0.0395236	31762	25624	80.675	389	373	372	362
flea	5034	513934	0.0859745	67993	28101	41.3293	270	248	220	205		319168	0.0625432	45959	12559	27.3265	89	77	76	67
frogger	2483	158531	0.0265202	20726	4959	23.9265	2	2	1	1		79457	0.0155702	8536	1671	19.5759	5	0	0	0
Fw2	3961	92389	0.0154555	10550	6529	61.8863	12	11	2	2		115027	0.0225404	10441	3984	38.1573	10	8	7	4
Fw3	3132	87854	0.0146968	9634	4835	50.1868	14	11	7	3		51797	0.01015	7734	2990	38.6605	3	3	3	3
G-element	4346	439278	0.0734856	31753	18527	58.3472	45	38	18	15		660083	0.129348	32841	21823	66.4505	65	59	58	54
G2	3102	357607	0.0598231	35452	13851	39.0697	138	133	123	116		3978338	0.779584	543587	85385	15.7077	196	165	161	151
G3	4605	80060	0.013393	17781	5384	30.2795	9	8	1	1		15644	0.00306555	4741	998	21.0504	4	1	0	0
G4	3856	221320	0.037024	22284	15663	70.2881	32	30	15	15		50721	0.00993914	5311	2810	52.9091	8	7	6	5
G5	4856	334707	0.0559922	30536	17906	58.639	37	33	18	15		419690	0.0822412	38607	15827	40.9952	68	49	45	24
G5A	2841	157780	0.0263946	20242	15011	74.1577	30	26	15	13		135964	0.0266431	17232	10321	59.8944	20	19	19	15
G6	2042	219991	0.0368017	19314	8210	42.508	31	27	13	10		1582676	0.310137	165441	31130	18.8164	37	25	23	21
G7	1192	15346	0.00256719	2856	1772	62.0448	4	4	1	1		18577	0.0036403	4440	4175	94.0315	5	5	5	3
GATE	8507	1184740	0.198192	77340	33577	43.4148	65	49	35	25		4472243	0.876368	319397	85815	26.8678	196	165	155	136
gtwin	7411	438318	0.073325	38659	17070	44.1553	34	23	6	5		399440	0.0782731	27418	10450	38.1136	48	34	32	22
gypsy	7469	752792	0.125932	74856	26110	34.8803	66	57	35	30		418961	0.0820984	27014	11541	42.7223	63	56	52	23
gypsy10	6006	307395	0.0514232	18504	10495	56.7175	20	17	6	4		228282	0.0447335	14940	6322	42.3159	76	71	71	67
gypsy11	4428	103366	0.0172918	9381	4537	48.3637	22	16	4	0		85185	0.0166926	10913	4635	42.4723	11	10	7	5
gypsy12	10218	1069833	0.178969	146496	49336	33.6774	104	80	35	31		655652	0.12848	64957	21474	33.0588	41	33	29	24
gypsy2	6841	637932	0.106718	38526	21959	56.9979	26	19	4	4		145662	0.0285435	13489	3267	24.2197	1	1	1	0
gypsy3	6973	190519	0.0318714	21207	11055	52.129	31	25	9	3		114846	0.0225049	17753	3652	20.5712	27	23	17	10
gypsy4	6852	1092649	0.182786	74502	36453	48.9289	91	66	34	13		560211	0.109777	32808	13843	42.194	9	7	4	4
gypsy5	7369	425856	0.0712402	47824	15143	31.664	50	46	28	26		447887	0.0877666	44249	12251	27.6865	36	23	21	17
gypsy6	7826	872025	0.145879	72906	27208	37.3193	38	31	9	6		461090	0.0903539	39006	12236	31.3695	29	23	18	11
gypsy7	5486	301610	0.0504555	15742	10960	69.6227	11	11	5	2		71128	0.013938	6600	2490	37.7273	5	3	3	2
gypsy8	4955	542771	0.0907986	107572	49756	46.2537	80	74	5	5		553364	0.108436	103081	34473	33.4426	45	36	22	15
gypsy9	5349	95742	0.0160164	9239	4596	49.7456	9	7	2	2		54135	0.0106081	7533	1360	18.0539	1	0	0	0
HB	1653	237164	0.0396745	32356	28959	89.5012	57	55	47	41		319944	0.0626953	45734	36598	80.0236	324	312	310	287
Helena	1317	42522	0.00711338	5515	3597	65.2221	9	8	3	2		85253	0.0167059	9437	5117	54.2227	188	168	168	106
HeT-A	6083	767662	0.12842	34921	19563	56.0207	10	7	4	4		545851	0.106963	20952	16418	78.3601	114	92	91	56
HMS-Beagle	7062	901947	0.150884	106919	36090	33.7545	190	182	155	146		494511	0.096903	40636	14172	34.8755	50	40	36	31
HMS-Beagle2	7220	703503	0.117687	71474	23698	33.1561	77	62	43	37		217159	0.0425539	26741	4866	18.1968	10	7	7	6
hobo	2959	346072	0.0578934	42939	34650	80.6959	496	467	444	391		467437	0.0915976	86746	78429	90.4122	2093	1992	1992	1943
hopper	1435	163233	0.0273068	20271	14865	73.3314	315	307	300	271		148748	0.0291482	22115	12082	54.6326	153	150	149	142
hopper2	1593	56837	0.0095081	7774	5841	75.1351	13	12	11	9		9428	0.00184748	4558	1547	33.9403	6	6	6	4
I-element	5371	1140482	0.190788	63258	44958	71.0709	282	265	245	233		617866	0.121075	38290	26465	69.1173	306	272	269	248
Idefix	7411	1219055	0.203932	67999	36675	53.9346	159	140	119	84		280528	0.0549715	25784	9326	36.1697	47	32	25	14
INE-1	611	2527762	0.422862	987660	791766	80.1658	1782	1746	1388	1351		2689813	0.527088	1056714	740966	70.1198	1814	1744	1693	1640
invader1	4032	600482	0.100453	85575	24218	28.3003	42	39	12	8		187732	0.0367874	22110	5214	23.5821	13	6	4	0
invader2	5124	666009	0.111415	45443	21277	46.8213	29	21	11	9		163860	0.0321095	19204	5326	27.7338	13	11	9	7
invader3	5484	364459	0.0609693	42262	22665	53.6297	68	55	28	25		368252	0.0721616	22335	7564	33.8661	35	28	25	19
invader4	3105	376149	0.0629249	34050	19303	56.6902	54	45	34	32		112361	0.0220179	14856	3836	25.8212	6	4	4	2
invader5	4038	49863	0.00834144	4041	2538	62.8062	4	4	1	1		15534	0.003044	3220	622	19.3168	4	4	3	3
invader6	4885	234518	0.0392318	19076	7003	36.7111	9	8	3	2		256968	0.0503547	27275	6114	22.4161	12	8	4	4
Ivk	5402	571020	0.0955243	28252	18847	66.7103	134	128	113	95		319863	0.0626794	27006	10159	37.6176	42	36	35	31
jockey	5020	786855	0.131631	84196	68143	80.9338	2110	2073	2047	1948		439094	0.0860436	37364	19406	51.9377	167	158	157	142
jockey2	3428	130792	0.0218798	27224	15694	57.6477	74	60	45	19		189279	0.0370906	28555	11206	39.2436	26	23	21	17
Juan	4236	195724	0.0327421	11500	9037	78.5826	245	235	225	219		266117	0.0521475	21644	15674	72.4173	206	189	189	185
looper1	1881	26197	0.00438242	2992	1320	44.1176	5	4	2	0		15417	0.00302107	3507	510	14.5423	6	4	4	2
mariner2	912	90696	0.0151723	18499	11423	61.7493	22	21	12	11		31127	0.00609956	7608	2343	30.7965	6	5	5	5
Max-element	8556	1109442	0.185595	65076	40073	61.5788	159	154	127	123		2680672	0.525297	227722	64218	28.2002	222	194	187	176
McClintock	6450	280319	0.0468938	12002	8259	68.8135	23	19	13	9		288786	0.0565897	14234	8862	62.2594	78	75	75	69
mdg1	7480	938944	0.157073	54952	31460	57.25	439	409	391	366		330401	0.0647444	37428	10889	29.0932	39	23	19	15
mdg3	5519	328431	0.0549423	31225	17484	55.9936	188	183	166	161		150244	0.0294414	10644	4877	45.8192	45	42	42	39
micropia	5461	811587	0.135768	54349	23704	43.6144	30	26	17	15		567355	0.111177	36304	14956	41.1966	53	44	39	30
NOF	4347	24404	0.00408248	919	868	94.4505	2	2	1	1		20468	0.00401085	1232	440	35.7143	1	0	0	0
opus	7521	905708	0.151513	83479	41835	50.1144	455	416	384	342		364017	0.0713317	45467	11878	26.1244	70	60	58	49
Osvaldo	1543	39731	0.00664649	10534	5241	49.7532	7	6	0	0		65744	0.012883	9281	1875	20.2026	1	0	0	0
P-element	2907	194731	0.032576	31696	30778	97.1037	1495	1466	1458	1439		137580	0.0269598	16372	15851	96.8177	640	624	623	619
pogo	2121	152646	0.0255357	24301	21592	88.8523	713	687	668	639		2149	0.000421112	1061	653	61.5457	1	1	0	0
Porto1	4682	348442	0.0582899	19203	9826	51.1691	9	8	1	1		146781	0.0287628	8564	3136	36.6184	2	0	0	0
Q-element	759	5652	0.000945507	1804	362	20.0665	2	2	0	0		664	0.000130116	200	14	7	0	0	0	0
Quasimodo	7387	1369063	0.229027	97563	47326	48.5081	284	235	197	154		258265	0.0506089	33692	11588	34.3939	61	45	37	31
R1-2	3216	58541	0.00979316	5317	2802	52.6989	6	4	0	0		12632	0.00247533	1972	906	45.9432	1	1	1	1
R1A1-element	5356	6818337	1.14062	445874	182775	40.9925	910	852	826	726		835115	0.163647	43167	22212	51.456	21	19	16	13
R2-element	3607	426703	0.0713819	30073	10190	33.8842	6	5	5	3		401716	0.0787191	22665	9498	41.906	7	4	4	4
roo	9092	3367912	0.563408	200273	159628	79.7052	1966	1888	1852	1799		1415623	0.277401	93071	83460	89.6735	995	930	926	899
rooA	7621	469100	0.0784744	33252	19247	57.8822	26	25	7	6		599630	0.117502	41386	21233	51.3048	49	38	27	16
rover	7318	793754	0.132785	66036	20497	31.0391	78	65	54	36		197175	0.0386378	10459	4662	44.5741	26	19	18	18
Rt1a	5108	686049	0.114767	44828	26933	60.0808	132	119	104	87		140330	0.0274987	10109	5048	49.9357	13	11	10	7
Rt1b	5171	1551119	0.259482	106423	63618	59.7784	265	249	221	204		574150	0.112509	33870	18525	54.6944	40	34	29	27
Rt1c	5443	336129	0.0562301	33076	21091	63.7653	32	29	11	10		8618560	1.68887	665479	161628	24.2875	685	619	610	590
S-element	1736	342605	0.0573134	38449	26239	68.2436	177	150	125	100		18587	0.00364226	7038	2894	41.1196	18	14	14	11
S2	1735	62977	0.0105352	11388	7283	63.9533	16	16	8	8		5174	0.00101388	1510	499	33.0464	2	2	2	2
springer	7546	620595	0.103818	44995	20708	46.0229	82	69	52	48		335890	0.06582	29215	15601	53.4007	13	8	2	2
Stalker	7256	641755	0.107357	30788	16473	53.5046	35	24	18	9		61295	0.0120112	4136	1614	39.0232	4	2	2	0
Stalker2	7672	326670	0.0546477	19812	11158	56.3194	122	113	101	100		146378	0.0286838	9258	3628	39.1877	19	17	16	15
Stalker3	372	20407	0.00341383	4471	1717	38.403	2	1	0	0		8	1.56766e-06	0	0	0	0	0	0	0
Stalker4	7359	1337133	0.223685	76669	38957	50.8119	92	62	40	33		138010	0.027044	8367	3259	38.9506	12	10	10	3
Tabor	7345	434684	0.072717	25511	17434	68.3391	244	233	218	197		635012	0.124435	53698	16155	30.0849	241	189	188	158
TAHRE	10463	685636	0.114698	32727	17426	53.2466	9	7	2	2		270083	0.0529247	15200	6403	42.125	5	4	4	2
Tc1	1666	172572	0.0288691	21299	15737	73.8861	34	30	21	19		313382	0.0614094	36209	30556	84.3879	812	769	768	741
Tc1-2	1644	122212	0.0204445	17049	10938	64.1563	27	25	18	17		68185	0.0133613	8724	3951	45.2889	13	11	10	8
Tc3	1743	75632	0.0126523	20753	16346	78.7645	35	35	21	20		25930	0.00508117	9643	6872	71.2641	18	17	17	16
Tirant	8526	466158	0.0779822	44709	17549	39.2516	261	242	227	217		189024	0.0370406	11033	4838	43.8503	22	11	11	8
Tom1	410	19753	0.00330442	5132	2271	44.2518	6	6	1	1		32695	0.00640682	7463	3383	45.3303	25	24	23	16
transib1	2167	32621	0.00545707	2116	1120	52.9301	5	4	0	0		108224	0.0212073	11474	7047	61.4171	190	183	180	176
transib2	2844	224148	0.0374971	18231	11783	64.6317	60	53	41	39		392840	0.0769798	45832	29499	64.3633	705	654	650	624
transib3	2883	94704	0.0158428	9244	6431	69.5695	18	16	9	6		25000	0.00489893	3594	1868	51.9755	4	3	3	3
transib4	2656	41727	0.00698039	5008	3986	79.5927	10	9	3	3		37563	0.00736074	4612	1619	35.1041	2	2	2	2
Transpac	5249	349508	0.0584682	18724	14091	75.2564	326	312	307	296		139677	0.0273707	7126	3559	49.9439	29	23	21	17
X-element	4740	719368	0.120341	55579	41345	74.3896	184	176	143	130		744729	0.145935	50733	29943	59.0208	73	59	54	35
ZAM	8435	307203	0.0513911	22304	9215	41.3155	35	30	24	17		155396	0.030451	13541	3897	28.7793	13	9	9	5
Sum	---	73164243	12.2394	6587281	3751793	56.9551	22217	20828	18382	16901		64080195	12.557	6678385	2734402	40.9441	15566	14127	13754	12716
