# Supplementary material for: Tempo and Mode of Transposable Element Activity in Drosophila
Source: PLoS Genet. 2015 Jul 17;11(7):e1005406. doi: 10.1371/journal.pgen.1005406 (PMC4505896; doi:10.1371/journal.pgen.1005406)
Supplement: S3 Table — (XLSX) [file pgen.1005406.s003.xlsx]

## Sheet: Sheet1
family	order	apc. Dmel	apc. Dsim	c.Dmel	c.Dsim
R2-element	non-LTR	0.0338612	0.0283904	3	4
gypsy8	LTR	0.794686	0.510578	5	15
gypsy9	LTR	0.841422	na	2	0
Tirant	LTR	0.0322675	0.057185	217	8
roo	LTR	0.066481	0.109983	1799	899
gypsy2	LTR	0.513518	na	4	0
gypsy3	LTR	0.381922	0.0950904	3	10
F-element	non-LTR	0.0552634	0.485437	629	13
TAHRE	non-LTR	0.501616	0.0427885	2	2
gypsy4	LTR	0.285167	0.570372	13	4
gypsy5	LTR	0.0662563	0.103935	26	17
BS	non-LTR	0.115699	0.0978637	174	145
R1-2	non-LTR	na	1	0	1
Circe	LTR	0.0471426	0.0738949	5	53
G7	non-LTR	0.994413	0.666829	1	3
G6	non-LTR	0.133701	0.0403828	10	21
G5A	non-LTR	0.942777	0.717915	13	15
G4	non-LTR	0.858256	0.613372	15	5
G3	non-LTR	0.993151	na	1	0
G2	non-LTR	0.0652071	0.0644607	116	151
transib1	TIR	na	0.0536623	0	176
transib3	TIR	0.983153	0.935705	6	3
transib2	TIR	0.210861	0.0563189	39	624
transib4	TIR	0.970602	0.974851	3	2
Tom1	LTR	0.993631	0.268911	1	16
Burdock	LTR	0.0501131	0.105202	250	87
hopper	TIR	0.0661017	0.133715	271	142
gypsy7	LTR	0.9431	0.986812	2	2
Idefix	LTR	0.0983613	0.307951	84	14
flea	LTR	0.0708691	0.0962944	205	67
ZAM	LTR	0.0649001	0.279901	17	5
Doc4-element	non-LTR	0.51	0.835919	2	1
Doc3-element	non-LTR	0.339696	0.208809	9	3
invader1	LTR	0.301278	na	8	0
3S18	LTR	0.070268	0.284821	109	31
invader3	LTR	0.163983	0.139747	25	19
invader2	LTR	0.343357	0.471459	9	7
aurora-element	LTR	0.343701	0.286944	6	23
invader4	LTR	0.132689	0.995283	32	2
412	LTR	0.0402277	0.0684702	383	72
invader6	LTR	0.0531665	0.279223	2	4
297	LTR	0.0812333	0.321174	404	37
P-element	TIR	0.0289433	0.0280721	1439	619
HB	TIR	0.954717	0.206768	41	287
jockey2	non-LTR	0.587749	0.804662	19	17
diver	LTR	0.0502424	0.110169	88	21
Fw2	non-LTR	1	0.574092	2	4
Fw3	non-LTR	0.932031	0.996628	3	3
invader5	LTR	0.991363	0.415311	1	3
Doc2-element	non-LTR	0.203609	0.134092	11	6
HMS-Beagle2	LTR	0.0720012	0.343054	37	6
Tabor	LTR	0.0412663	0.058359	197	158
hopper2	TIR	0.87235	0.759714	9	4
Tc3	TIR	0.952972	0.707348	20	16
Tc1	TIR	0.877219	0.0661558	19	741
baggins	non-LTR	0.40026	0.225146	11	58
Transpac	LTR	0.0442941	0.0901489	296	17
Doc	non-LTR	0.0477308	0.0661305	345	81
GATE	LTR	0.0430491	0.0706583	25	136
INE-1	TIR	0.876636	0.828794	1351	1640
McClintock	LTR	0.0649018	0.141738	9	69
accord	LTR	0.0797057	0.0551632	6	16
rover	LTR	0.0399344	0.0499478	36	18
G-element	non-LTR	0.399414	0.0704106	15	54
G5	non-LTR	0.738917	0.321633	15	24
gypsy6	LTR	0.049879	0.122046	6	11
looper1	TIR	na	0.0767045	0	2
hobo	TIR	0.0691251	0.0671813	391	1943
Stalker2	LTR	0.0434895	0.127717	100	15
Stalker4	LTR	0.0996249	0.0612973	33	3
Stalker	LTR	0.0348805	na	9	0
I-element	non-LTR	0.0783859	0.112813	233	248
S2	TIR	0.978241	0.543151	8	2
Juan	non-LTR	0.0512645	0.0414589	219	185
Dm88	LTR	0.0645833	0.676657	2	5
gypsy	LTR	0.206208	0.0290433	30	23
FB	Foldback	0.101557	0.111551	327	362
mdg3	LTR	0.0440107	0.0829288	161	39
mdg1	LTR	0.0392893	0.343515	366	15
jockey	non-LTR	0.0459001	0.134701	1948	142
1731	LTR	0.230473	0.188212	23	31
opus	LTR	0.0458408	0.152478	342	49
X-element	non-LTR	0.169722	0.544916	130	35
Quasimodo	LTR	0.0811204	0.255476	154	31
BS4	non-LTR	0.408077	0.406944	5	3
rooA	LTR	0.68145	0.398022	6	16
mariner2	TIR	0.990538	0.896454	11	5
BS3	non-LTR	0.806629	0.571668	5	8
gypsy10	LTR	0.0584647	0.0557084	4	67
gypsy11	LTR	na	0.228172	0	5
gypsy12	LTR	0.385988	0.452164	31	24
S-element	TIR	0.232203	0.538737	100	11
springer	LTR	0.0424698	0.634783	48	2
Cr1a	non-LTR	0.371868	0.215008	135	468
micropia	LTR	0.180798	0.129995	15	30
Ivk	non-LTR	0.0892514	0.236405	95	31
Helena	non-LTR	0.989691	0.0652618	2	106
gtwin	LTR	0.203473	0.0936737	5	22
accord2	LTR	0.0923039	0.0405767	34	31
NOF	TIR	0.0676329	na	1	0
Rt1a	non-LTR	0.0970261	0.392448	87	7
Rt1c	non-LTR	0.850356	0.0441302	10	590
Rt1b	non-LTR	0.103014	0.30795	204	27
Tc1-2	TIR	0.885739	0.616895	17	8
HMS-Beagle	LTR	0.0597326	0.175305	146	31
Max-element	LTR	0.0498766	0.0460215	123	176
pogo	TIR	0.0560322	na	639	0
HeT-A	non-LTR	0.271248	0.0881159	4	56
17.6	LTR	0.0789163	na	70	0
frogger	LTR	0.996753	na	1	0
Bari1	TIR	0.0890129	0.0582597	59	76
Bari2	TIR	0.997168	0.985465	2	1
copia	LTR	0.0388475	0.0916925	328	8
R1A1-element	non-LTR	0.0502346	0.141178	726	13
blood	LTR	0.0393907	0.0470596	261	70
1360	TIR	0.259964	0.147152	333	649
Porto1	non-LTR	1	na	1	0
diver2	LTR	0.729834	0.0897929	11	333
